# Supplementary material for: The Mediating Effects of Nutritional Status on the Relationship between Number of Residual Teeth and Cognitive Function among Older Adults: A Cross-Sectional Multicenter Study
Source: Nutrients. 2023 Jul 10;15(14):3089. doi: 10.3390/nu15143089 (PMC10384863; doi:10.3390/nu15143089)
Supplement: Supplementary file 1 [file nutrients-15-03089-s001.zip]

Archive with 1 entries (1 files):
- nutrients-2484293-SI.pdf
